# Supplementary material for: Prognostic factors of Pneumocystis pneumonia in patients with systemic autoimmune diseases
Source: PLoS One. 2019 Mar 25;14(3):e0214324. doi: 10.1371/journal.pone.0214324 (PMC6433250; doi:10.1371/journal.pone.0214324)
Supplement: S1 File — Individual data of each participant are shown. (XLSX) [file pone.0214324.s001.xlsx]

## Sheet: 回復済み_Sheet1
Age	Sex	Autoimmune Dis.	Lung involvement	PSL before PCP(max)	mPSLpulse before PCP	PSL (at onset)	CPA (at onset)	CsA (at onset)	FK506 (at onset)	MTX (at onset)	Biologics	Prophylaxis for PCP	Microscopic analysis (BAL)	PCR test	b-DG (at onset)	CRP (at onset)	LDH (at onset)	KL-6 (at onset)	lymphocyte count (at onset)	TMP/SMX as PCP treatment	Atovaquone as PCP treatment	Pentamidine as PCP treatment	PSL during PCP treatment (max)	Death
y	0=F		0=No	mg/day	0=No	mg/day	0=No	0=No	0=No	0=No	0=No	0=No	0=Negative	0=Negative	pg/ml	mg/dl	U/l	U/ml	/μl	0=No	0=No	0=No	mg/day	0=No
	1=M		1=Yes		1=Yes		1=Yes	1=Yes	1=Yes	1=Yes	1=Yes	1=Yes	1=Positive	1=Positive						1=Yes	1=Yes	1=Yes		1=Yes
55	0	RA	0	10	0	0	0	0	0	1	1	0	not examined	not examined	11.08	1.6	255	737	93	1	0	0	20	0
52	1	RA	0	20	0	0	0	0	0	1	1	0	not examined	1	16.43	5.7	260	279	151	1	0	0	0	0
70	0	RA	0	no data	0	10	0	0	1	1	1	0	not examined	1	397.9	25.2	423	1120	608	1	0	1	60	1
62	0	SLE	0	60	1	40	0	0	0	0	0	0	not examined	1	44.82	7.2	303	not examined	753.3	1	1	0	40	1
61	0	RA, SSc	0	10	0	6	0	0	0	1	0	0	not examined	not examined	30.06	6.9	235	614	188.5	1	0	0	40	0
62	0	RA	0	0	0	0	0	0	0	1	1	0	not examined	not examined	23.3	5.3	467	701	979.8	1	1	0	50	0
64	1	MPA	1	50	0	30	1	0	0	0	0	0	not examined	1	80.57	28.5	432	669	201	1	0	0	30	1
60	0	RA	0	0	0	0	0	0	0	1	1	0	not examined	not examined	47.53	0.3	373	1184	2470	1	0	0	0	0
63	0	SLE	0	10	0	10	0	0	0	0	0	0	not examined	1	6.6	23.1	639	1312	318	1	0	0	17.5	1
72	0	RA, SjS	0	6	0	4	0	0	0	1	0	0	not examined	0	122.9	8.1	534	1284	1720	1	0	0	40	0
73	1	MPA	1	40	0	25	1	0	0	0	0	1	not examined	0	8.64	0.7	588	794	775.5	1	0	1	50	1
55	1	RA	0	20	0	20	0	0	0	1	1	0	not examined	1	50.91	1.2	210	234	496.8	1	0	0	20	0
81	1	GPA	1	40	0	12.5	0	0	0	0	0	0	not examined	1	23.45	21.2	434	524	594	1	0	0	40	0
52	1	RA	0	80	0	8	0	0	0	1	1	0	not examined	1	25.76	13	311	381	874.2	1	0	0	80	0
65	1	MPA	0	60	1	30	0	0	0	0	0	0	not examined	1	78.06	3.9	276	not examined	931	1	0	0	30	0
60	1	DM	1	80	0	60	0	0	0	1	0	0	not examined	1	233.6	2.8	550	828	182	1	0	0	60	1
46	1	DM	1	80	1	50	0	1	0	0	0	0	not examined	1	107.1	17.6	779	2569	511.5	1	0	0	50	1
74	1	PM	1	40	0	16	0	0	0	0	0	0	not examined	1	51.9	4.6	362	1262	228	1	0	1	20	0
68	0	RA	1	15	0	15	0	0	0	1	0	0	not examined	1	8.1	17.6	495	875	292	1	0	0	60	1
54	1	RA	0	60	0	20	0	1	0	0	0	0	1	1	408	6.3	333	651	1489	1	0	0	60	0
73	0	SLE, MPA	1	60	0	30	1	0	0	0	0	0	not examined	1	300	8.8	427	not examined	531	1	0	1	60	1
66	1	RA	0	6	0	4	0	0	0	1	1	0	not examined	not examined	300	18.07	563	356	816	1	0	0	20	0
63	0	RA	0	10	0	10	0	0	0	1	0	0	not examined	not examined	67.6	1.9	224	291	894	1	0	0	10	0
79	0	SjS	1	30	0	20	0	0	0	0	0	0	not examined	1	26	4.16	319	748	744	1	1	0	40	1
77	0	DM	0	60	0	30	0	0	0	0	0	1	not examined	not examined	87	7.65	343	380	836	1	0	0	20	0
78	0	GPA	0	50	0	7.5	0	0	0	0	1	0	not examined	not examined	22	4.01	323	892	3572	1	0	0	20	0
61	1	DM	0	60	0	30	0	0	0	1	0	0	not examined	not examined	1000	9.8	962	556	968	1	0	0	40	0
80	1	RA	0	10	0	10	0	0	0	1	0	0	not examined	1	13.3	1.6	292	337	480	0	0	1	30	0
50	0	SLE	0	60	1	20	0	0	0	0	0	0	not examined	1	16.8	1.3	434	897	588	1	0	0	40	0
72	0	RA	1	20	0	11	0	0	0	0	1	0	not examined	1	1.9	11.5	297	836	0	1	0	0	no data	1
55	0	IP	1	30	0	25	1	0	0	0	0	0	not examined	not examined	27.2	7.6	587	1590	256	1	0	0	40	1
77	0	DM	0	60	0	20	0	0	0	1	0	1	not examined	not examined	0	7.65	343	not examined	566	1	0	0	20	0
64	0	MPA	0	40	0	25	1	0	0	0	0	0	not examined	1	560	3.5	1134	not examined	515	1	0	0	25	0
63	0	RA	0	10	0	10	0	0	0	1	0	0	not examined	not examined	67.6	1.9	224	291	894	1	0	0	20	0
84	0	MPA	0	30	1	17.5	0	0	0	0	0	0	not examined	not examined	43.16	1	311	447	1372.8	1	1	0	17.5	0
79	0	SSc	1	15	1	10	0	0	0	0	0	0	not examined	not examined	72.01	7.7	284	839	1704	1	0	1	20	1
85	0	RA	0	30	0	13	0	0	0	0	0	0	not examined	not examined	5.95	6.1	302	625	921.1	0	0	1	50	0
81	1	pemphigoid	0	20	0	15	0	0	0	0	0	0	not examined	not examined	36.47	0.6	477	1354	786.6	1	0	0	40	0
70	1	RA	1	5	0	5	0	0	0	1	1	0	not examined	1	21.06	30	667	780	1029.6	1	0	1	50	1
79	1	RA	0	40	0	6	0	0	1	1	0	0	not examined	1	3.5	8.3	292	693	1118.2	1	1	0	60	0
81	0	RA	0	10	0	6	0	0	0	1	0	0	not examined	not examined	115.6	31.8	493	550	392	1	0	0	0	1
78	0	RA	0	10	0	10	0	0	0	0	0	0	not examined	1	86.67	19	540	not examined	763.6	1	0	0	40	1
81	0	RA	0	6	0	5	0	0	0	1	0	0	not examined	not examined	174.2	25.9	396	849	795.2	1	0	1	50	1
71	0	RA	0	25	0	10	0	0	1	1	0	0	not examined	1	1038	5.2	362	1202	2315.3	1	1	0	40	0
59	0	RA	0	4	0	0	0	0	0	1	1	0	not examined	1	24.51	1.7	362	741	1944.8	1	1	1	40	0
69	1	RA	1	10	0	5	0	0	0	1	0	0	not examined	not examined	86.8	26.5	369	994	704	1	0	1	80	1
59	0	DM	1	50	0	50	1	1	0	0	0	0	not examined	1	534.7	3.4	991	4356	237.9	1	0	0	50	1
81	1	RA	0	2.5	0	2.5	0	0	1	1	0	0	not examined	0	308.7	20.2	378	606	285	1	1	1	40	1
72	1	RA	0	4	0	4	0	0	0	1	0	0	not examined	not examined	59.03	14.4	541	1020	812.79	1	0	1	50	0
47	0	relapsing polychondritis	0	50	1	17.5	0	0	0	0	0	0	not examined	not examined	56.76	3.8	336	251	607.5	0	1	1	17.5	0
56	0	RA	0	12.5	0	12.5	0	0	0	1	1	0	not examined	1	55.95	2.9	229	204	1063.82	1	1	0	30	0
63	0	RA	0	5	0	5	0	0	0	1	0	0	not examined	1	51.42	3.9	353	502	763.8	1	1	0	10	0
80	0	MPA	1	40	1	40	1	0	0	0	0	0	not examined	not examined	53.41	6.2	728	1935	1377.6	1	0	0	40	1
65	1	RA	0	60	0	25	0	0	0	0	0	0	not examined	not examined	60.27	1	215	236	1180.8	1	0	1	25	1
78	0	DM	1	45	0	12.5	0	0	0	0	0	1	not examined	1	45.76	3.1	388	274	1344	1	1	1	45	1
78	0	RA	0	20	0	20	0	0	0	1	0	0	not examined	1	472.3	15.2	472	954	405	1	0	0	60	1
85	1	PAN	0	30	0	30	0	0	0	0	0	0	not examined	1	23.42	2.4	162	not examined	783.9	1	0	0	30	0
64	0	GPA	0	50	1	40	0	0	0	0	0	0	not examined	not examined	4.84	0.2	310	113	928.2	1	1	0	40	0
78	0	RA	1	10	1	8	0	0	0	1	1	0	not examined	not examined	70.33	0.03	803	not examined	796	1	0	0	no data	1
79	0	IgG4	0	30	0	30	0	0	0	0	0	0	0	1	149.3	16.06	835	not examined	800	1	0	1	no data	1
68	0	RA	0	40	0	2	0	0	0	1	1	0	not examined	0	596.1	9.39	364	not examined	2080	1	0	1	no data	0
54	0	MCTD	1	10	1	15	0	0	0	0	0	0	not examined	1	205.1	30.5	622	not examined	324	1	0	1	no data	1
65	0	RA	1	10	1	5	0	0	0	1	0	0	not examined	not examined	34.06	19.92	572	287	1027	1	0	0	no data	0
78	0	RA	0	20	0	20	0	0	0	0	0	0	not examined	1	144.4	10.92	477	not examined	470	1	0	0	no data	1
79	0	RA	1	40	0	0	0	0	1	1	0	0	not examined	0	84.18	14.44	225	731	1692	1	1	0	no data	0
57	1	APS, ITP	0	40	0	40	0	0	1	0	0	0	not examined	1	44.64	0.28	479	not examined	246	1	0	0	no data	1
50	1	SLE	0	30	0	30	1	0	0	0	0	0	not examined	1	68.9	0.06	422	437	228	1	0	0	no data	0
64	1	RA	0	7.5	0	7.5	0	0	1	1	0	0	not examined	1	268	19.23	307	1070	567	1	0	1	no data	0
83	0	RA	0	30	1	0	0	0	0	1	0	0	not examined	not examined	223.35	17.87	485	928	192	1	0	0	no data	1
69	1	RA	0	30	0	5	0	0	0	1	1	0	not examined	1	81.41	6.16	437	765	585	1	0	0	no data	0
73	1	MPA	0	40	0	40	1	0	0	0	0	0	0	not examined	1032	9.03	445	not examined	251	1	0	0	no data	1
78	0	MPA	0	60	0	20	1	0	0	0	0	0	not examined	not examined	102.5	22.69	539	not examined	954	1	0	1	no data	0
44	0	DM	0	50	0	40	0	0	0	0	0	0	1	not examined	222.3	0.79	647	1280	164	1	0	0	no data	1
65	1	SSc	0	30	0	5	0	0	0	1	0	0	not examined	not examined	284.5	9.12	357	437	1550	1	0	0	no data	0
79	1	PMR	0	80	0	10	0	0	0	0	0	0	1	not examined	333.35	12.64	664	3420	590	1	0	0	no data	1
76	0	MPA	0	20	0	11	0	0	0	0	0	0	not examined	not examined	124	12	507	512	1140	1	0	1	no data	1
72	1	MPA	0	10	0	10	0	0	0	0	0	0	not examined	not examined	113.4	4.06	372	not examined	637	1	0	0	no data	1
39	0	PM	0	12.5	0	12.5	0	1	0	1	0	0	not examined	not examined	264.3	2.69	263	2100	290	1	1	0	no data	0
65	0	RA	0	10	0	10	0	0	0	1	0	0	not examined	0	58.64	5.05	287	684	2304	1	1	0	no data	0
75	1	GPA	0	60	1	30	1	0	0	0	0	1	not examined	not examined	62.7	3.47	321	380	1024	1	0	1	no data	1
80	0	RA	0	40	0	10	0	0	0	1	0	0	not examined	not examined	113.6	10.42	274	not examined	238	1	0	1	no data	1
79	1	RPGN	0	30	0	5	0	0	0	0	0	0	not examined	not examined	363.5	9.14	596	1020	1265	1	0	0	no data	1
63	1	MPA	1	40	1	20	0	0	0	0	0	0	not examined	not examined	203.7	9.86	293	808	1253	1	0	0	no data	0
78	0	PM	1	50	0	25	0	0	0	0	0	0	not examined	not examined	300	1.3	549	1910	106	1	0	1	40	1
63	1	RA	0	10	0	5	0	0	0	1	0	0	not examined	not examined	124	13.45	272	not examined	1958	1	0	0	40	0
68	0	PAN	0	40	1	20	1	0	0	0	0	0	not examined	not examined	300	8.76	834	1860	82	1	0	0	40	1
77	1	MPA	1	25	0	25	0	0	0	0	0	0	not examined	not examined	149	1.44	520	1940	488	1	0	0	40	1
51	0	SLE	0	30	0	30	0	0	1	0	0	0	not examined	not examined	300	20.27	1151	not examined	182	1	0	0	40	0
72	1	MPA	1	40	0	30	1	0	0	0	0	0	not examined	not examined	300	3.56	477	1400	600	1	0	0	50	0
60	0	RA	0	0	0	0	0	0	0	1	0	0	not examined	not examined	74.9	2.29	253	657	1278	1	0	0	40	0
66	0	SLE	0	40	0	25	0	0	1	0	0	0	not examined	not examined	263	1.19	228	245	65	1	0	0	40	0
56	0	RA	0	3	0	3	0	0	0	1	0	0	not examined	not examined	283	5.95	234	967	456	1	0	0	3	0
79	1	RA	1	15	0	15	0	0	0	1	0	0	not examined	not examined	202	14.1	454	530	126	1	0	0	60	1
62	0	RA	0	5	0	5	0	0	0	1	0	0	not examined	not examined	300	17.73	425	1120	474.6	1	0	1	40	0
76	1	RA	1	10	0	10	0	0	0	0	0	0	not examined	0	262	7.76	221	322	936	1	0	0	60	0
